# Supplementary material for: Marine-Derived Bioactive Metabolites as a Potential Therapeutic Intervention in Managing Viral Diseases: Insights from the SARS-CoV-2 In Silico and Pre-Clinical Studies
Source: Pharmaceuticals (Basel). 2024 Mar 1;17(3):328. doi: 10.3390/ph17030328 (PMC10975954; doi:10.3390/ph17030328)
Supplement: Supplementary file 1 [file pharmaceuticals-17-00328-s001.zip]

Archive with 1 entries (1 files):
- pharmaceuticals-2852677-supplementary.pdf
